# Supplementary material for: The association between expectations of stigma and experiences of structural stigma in healthcare encounters among a cross-section of Canadians living with a mental illness or substance use disorder
Source: PLOS Ment Health. 2026 Mar 3;3(3):e0000491. doi: 10.1371/journal.pmen.0000491 (PMC12956111; doi:10.1371/journal.pmen.0000491)
Supplement: S1 Data — (CSV) [file pmen.0000491.s002.csv]

Q20r3	Q21r2	PHexp	MHexp	SUDstigma_new	MIstigma_new	gender	ageR
0	0	15	17	NA	NA	0	33
1	1	10	10	42	45	1	25
0	0	14	13	36	36	0	21
0	1	18	17	27	24	1	41
1	1	14	7	NA	36	1	60
1	0	7	7	NA	NA	0	48
0	0	16	19	34	27	1	49
0	0	14	19	45	40	0	46
0	0	NA	NA	NA	NA	0	40
1	0	7	7	31	36	1	32
0	0	NA	17	29	NA	0	30
1	1	10	8	35	35	0	57
0	0	11	19	36	24	1	42
0	1	7	7	NA	NA	1	67
0	1	14	14	NA	NA	1	24
0	1	8	9	23	44	1	59
1	1	7	7	NA	NA	1	63
1	0	22	21	31	26	0	79
0	0	14	14	NA	NA	0	80
0	0	14	28	37	37	1	32
0	0	9	12	NA	NA	0	60
0	0	14	14	31	27	1	37
1	0	15	14	NA	NA	0	57
0	0	14	14	25	24	1	64
0	1	14	15	33	39	1	38
0	0	7	7	NA	NA	1	85
0	0	15	14	24	24	0	44
0	1	7	7	NA	36	0	79
1	0	7	8	39	48	1	56
1	0	NA	14	NA	NA	1	26
1	1	19	27	NA	NA	1	55
0	0	14	14	36	36	0	47
0	0	11	14	29	18	1	45
1	1	19	21	NA	38	1	27
0	0	7	7	NA	19	1	40
1	0	12	12	37	43	0	45
NA	0	14	14	NA	NA	1	56
0	0	7	7	23	25	1	67
NA	0	26	9	NA	NA	1	53
1	0	19	19	27	26	0	52
1	1	7	7	37	36	1	46
1	1	23	17	NA	NA	0	64
0	0	10	11	NA	NA	0	30
0	1	14	14	28	30	1	56
NA	1	14	14	38	30	0	39
0	0	14	14	36	36	1	69
0	1	15	18	30	NA	1	60
0	0	NA	13	32	37	0	32
0	0	20	11	15	13	1	75
1	0	15	13	NA	25	1	31
0	0	15	16	NA	NA	0	60
1	1	19	23	43	48	1	69
NA	0	NA	NA	NA	36	1	26
0	0	25	14	48	36	1	46
1	0	19	15	28	12	0	38
1	0	14	7	39	NA	1	28
1	1	14	14	33	35	0	27
0	0	NA	13	39	34	1	38
1	0	14	16	NA	NA	1	64
1	0	25	16	NA	NA	0	36
0	0	7	7	24	21	1	26
1	1	17	21	43	41	1	37
0	0	20	22	17	20	0	28
1	0	15	14	NA	30	0	33
1	1	12	NA	NA	NA	1	30
0	1	10	7	28	30	1	71
0	0	14	14	31	NA	1	56
1	NA	22	24	NA	38	1	25
0	0	14	14	NA	27	0	43
0	0	21	14	32	38	1	48
1	1	8	7	36	27	0	57
0	0	14	14	NA	NA	1	25
0	0	20	14	27	30	1	43
0	0	13	9	39	30	1	24
1	1	18	21	34	31	0	58
NA	NA	14	14	NA	NA	0	24
0	0	12	11	32	26	1	54
1	1	25	26	NA	21	1	52
1	0	13	12	33	32	0	30
1	0	24	14	28	26	1	45
1	1	14	14	36	36	0	57
1	1	20	21	37	43	1	48
0	0	14	14	NA	NA	0	58
0	1	8	23	32	41	1	44
0	1	13	14	33	NA	1	50
1	0	14	14	NA	NA	0	39
1	1	NA	NA	36	32	1	64
0	0	14	14	NA	NA	1	25
0	1	9	11	31	43	0	31
0	0	7	7	36	36	1	41
1	0	15	27	NA	25	1	36
1	1	14	14	NA	NA	1	69
NA	NA	7	14	26	25	1	41
1	1	7	7	48	48	0	34
1	1	15	8	41	33	1	29
1	1	16	16	39	40	1	35
0	0	7	7	31	34	1	37
0	0	13	13	NA	NA	1	22
0	1	19	NA	30	27	1	45
0	0	14	14	30	24	0	49
0	0	NA	NA	NA	25	1	23
0	1	19	19	26	27	0	54
1	0	20	28	43	36	1	43
0	0	15	16	NA	NA	1	32
NA	NA	NA	NA	NA	NA	0	35
0	0	7	7	NA	NA	0	37
0	0	7	7	48	45	0	22
0	0	7	9	28	24	1	28
0	1	14	14	24	24	1	75
1	1	21	15	NA	NA	1	60
0	0	7	7	NA	15	1	22
0	0	16	15	34	38	0	24
1	1	18	23	NA	28	0	27
0	0	13	14	NA	31	1	24
0	0	18	14	37	38	1	27
1	1	20	19	36	36	1	30
NA	0	14	15	48	35	1	45
1	1	21	21	33	34	1	44
0	NA	11	9	NA	48	0	52
1	1	12	9	43	45	0	50
0	1	12	12	NA	NA	0	59
0	0	16	18	28	24	0	75
0	0	24	25	41	18	1	28
1	0	14	14	NA	41	0	49
1	1	14	14	25	24	0	43
0	1	10	7	NA	NA	1	59
0	0	15	10	36	25	1	26
0	1	21	21	35	36	0	47
1	1	14	NA	NA	41	1	41
1	0	17	9	48	48	0	64
1	1	7	7	48	48	0	49
0	0	14	14	NA	NA	1	48
1	1	14	14	46	48	0	46
0	0	16	26	36	36	1	30
0	1	8	7	NA	32	1	72
0	0	8	7	35	36	0	57
0	0	8	8	NA	NA	0	54
1	0	NA	NA	25	30	1	31
0	0	7	7	NA	24	1	24
NA	0	14	14	NA	36	0	38
1	1	11	10	43	43	0	47
0	0	10	NA	NA	NA	1	53
1	0	19	7	37	NA	1	32
0	0	17	8	NA	NA	1	65
0	1	14	14	35	24	1	49
0	0	8	11	NA	NA	1	28
0	1	13	NA	NA	17	1	20
0	0	7	7	NA	24	1	67
0	1	14	14	NA	NA	1	28
1	1	14	14	48	48	1	21
0	0	NA	NA	NA	23	1	28
1	0	NA	10	NA	NA	1	47
1	1	NA	23	NA	NA	1	37
0	0	14	10	NA	NA	1	55
0	0	18	19	34	37	0	58
1	0	NA	14	NA	NA	1	25
1	1	15	15	36	NA	1	36
0	0	NA	14	37	41	1	23
0	0	14	14	33	34	1	47
0	0	13	10	29	31	1	39
0	0	17	18	NA	NA	0	73
0	0	7	9	39	27	1	63
0	0	10	10	30	41	0	62
1	0	19	17	39	43	0	62
1	1	7	7	48	48	1	25
0	0	14	16	NA	NA	0	65
0	0	15	7	NA	28	0	45
0	0	7	7	NA	NA	1	87
1	0	14	18	32	35	0	66
1	0	9	8	NA	NA	1	35
0	0	9	7	NA	NA	0	54
1	1	14	14	46	48	1	34
0	0	12	7	NA	NA	1	48
1	0	18	16	NA	16	1	78
1	0	21	15	44	NA	1	35
0	0	10	14	NA	NA	1	28
0	0	14	14	31	32	0	41
0	0	15	14	36	36	1	26
1	0	21	14	NA	38	0	69
1	0	8	8	34	34	0	47
0	0	14	7	32	31	1	79
1	1	14	14	33	34	0	65
0	1	18	14	NA	NA	0	69
1	1	NA	13	NA	38	0	48
0	0	7	7	33	NA	1	35
0	0	NA	NA	NA	35	1	48
0	0	24	14	29	29	0	55
1	1	27	27	NA	34	1	25
1	0	18	16	31	33	1	41
0	1	14	14	36	36	1	26
1	1	14	14	39	39	0	48
NA	0	20	21	37	NA	0	24
0	0	14	14	36	36	0	45
0	0	NA	14	NA	NA	0	33
0	1	7	8	28	28	0	53
1	0	14	17	37	29	1	56
0	0	16	16	NA	NA	1	22
0	0	14	NA	40	40	1	23
NA	0	21	8	NA	NA	1	73
0	1	14	14	32	27	1	45
1	1	10	10	43	43	1	43
0	0	16	18	34	34	0	56
1	0	24	15	36	38	1	36
0	1	15	26	29	35	1	34
1	0	7	7	34	23	1	38
NA	0	14	7	NA	NA	1	44
0	0	18	20	30	30	1	24
NA	0	7	7	NA	NA	1	48
NA	0	14	14	29	28	0	63
0	0	14	14	35	30	0	30
1	1	28	28	48	48	1	25
1	1	11	7	42	45	0	53
0	0	7	7	NA	NA	1	44
NA	NA	14	14	NA	NA	1	36
1	1	14	14	38	36	1	56
0	0	7	7	NA	22	0	62
1	0	14	14	35	NA	0	56
0	0	14	14	NA	NA	1	55
1	1	15	19	36	19	0	28
1	1	14	14	35	35	1	35
1	NA	13	16	41	40	1	53
1	1	21	16	37	36	1	26
0	0	8	8	35	25	1	31
0	0	14	10	NA	NA	0	46
NA	NA	NA	NA	36	36	0	37
0	0	14	14	36	NA	0	34
1	0	14	14	36	NA	1	42
1	1	14	14	45	41	1	52
1	NA	14	7	46	46	0	34
1	1	7	7	36	47	1	47
0	0	14	10	32	35	0	72
0	0	7	7	NA	NA	1	35
1	1	14	15	NA	NA	1	64
0	0	NA	NA	NA	NA	1	30
1	1	16	17	NA	NA	0	54
0	0	16	14	NA	NA	1	59
NA	0	15	19	NA	NA	0	52
0	0	14	15	NA	NA	1	70
1	1	12	8	34	36	0	40
0	0	8	8	36	36	1	57
0	0	13	11	NA	NA	1	69
0	1	7	7	NA	21	1	65
1	1	7	17	NA	39	0	54
1	1	18	16	34	35	0	26
1	1	23	21	NA	NA	1	35
1	0	NA	14	NA	34	1	48
0	1	15	14	42	47	1	28
1	1	8	11	45	42	1	34
0	0	14	14	36	36	1	40
0	0	14	14	20	23	1	61
1	1	19	14	30	34	0	66
0	0	12	11	25	23	1	43
0	0	20	18	39	31	0	44
0	0	7	NA	36	35	1	72
0	0	NA	13	31	NA	0	78
0	0	14	11	NA	26	0	49
0	0	7	7	NA	NA	0	31
0	0	14	14	NA	26	1	43
0	1	14	14	NA	NA	1	51
0	0	14	7	NA	NA	1	43
0	1	14	14	34	37	1	65
0	0	14	14	36	32	1	27
0	0	17	19	NA	45	1	53
1	1	20	13	NA	NA	1	37
0	0	18	17	NA	35	0	58
1	1	10	10	36	36	1	50
1	1	14	14	36	36	1	45
1	1	20	7	48	48	0	25
1	1	NA	20	40	31	1	21
1	1	16	20	37	33	1	23
0	NA	NA	28	NA	NA	1	25
1	1	9	10	43	43	0	52
1	1	18	18	39	39	1	34
1	0	17	18	31	36	1	52
0	1	10	12	36	42	0	24
0	NA	14	14	NA	NA	1	31
1	1	26	26	38	38	1	50
1	0	15	14	33	35	0	31
1	1	7	7	46	36	1	54
1	1	7	11	42	NA	1	59
0	0	14	14	40	40	1	33
1	0	19	19	36	36	1	37
0	0	7	7	31	31	0	63
0	0	8	14	30	NA	1	36
0	0	12	11	NA	NA	0	75
1	1	14	20	NA	NA	1	45
0	1	7	7	38	37	0	69
0	0	17	14	37	33	0	78
1	1	NA	23	25	NA	1	31
1	0	12	11	NA	NA	1	44
NA	0	NA	NA	NA	NA	1	54
0	1	NA	NA	NA	NA	1	47
1	1	12	21	NA	NA	0	25
NA	0	7	7	NA	NA	1	35
0	0	10	13	32	30	1	45
0	1	NA	7	45	48	0	31
1	1	14	14	NA	NA	1	42
1	NA	NA	22	NA	NA	1	28
1	1	7	7	NA	NA	1	55
0	0	14	14	22	23	0	78
0	0	14	14	31	28	1	73
1	1	7	7	43	NA	1	25
0	0	7	7	NA	26	1	45
0	0	7	7	NA	43	1	68
0	0	14	14	40	36	0	27
NA	NA	25	25	15	12	1	43
0	1	14	14	32	34	1	76
0	0	15	19	NA	NA	1	63
1	1	18	11	46	45	1	21
1	1	NA	8	44	NA	1	56
NA	1	10	10	NA	36	0	70
0	0	18	10	28	21	1	53
1	0	7	7	NA	NA	0	38
1	0	18	20	31	30	1	41
1	NA	14	15	NA	36	1	46
1	0	17	17	38	46	1	26
0	1	14	14	NA	NA	1	24
0	0	NA	NA	NA	NA	0	69
1	1	15	12	48	48	1	47
0	1	7	7	21	38	1	33
0	NA	7	20	43	28	1	29
1	0	15	8	46	33	1	22
1	1	17	7	39	27	1	25
1	1	7	9	44	45	0	36
1	1	19	14	37	44	1	29
1	1	8	9	NA	NA	1	61
1	1	16	18	43	NA	0	37
0	0	14	14	38	26	1	37
1	0	12	NA	33	29	1	31
0	0	7	7	23	37	0	57
0	1	19	15	NA	NA	0	43
1	1	12	13	35	33	0	50
0	0	14	14	36	29	0	37
0	1	23	21	36	36	1	24
0	1	14	11	37	37	1	41
1	1	7	7	48	48	1	50
1	1	8	18	35	32	1	67
NA	NA	NA	NA	NA	NA	1	26
1	1	13	14	38	36	1	60
0	0	NA	NA	NA	NA	0	56
0	0	15	16	30	33	0	54
1	1	14	14	48	48	1	50
1	1	12	10	40	41	0	54
1	1	14	15	41	39	0	34
1	0	14	14	NA	36	1	22
0	1	14	14	NA	NA	0	57
0	0	14	14	NA	NA	1	52
1	0	20	22	36	NA	1	49
1	0	14	14	NA	NA	0	70
1	1	16	10	41	41	0	24
0	0	21	21	25	23	1	24
0	0	17	17	35	33	1	21
1	0	8	7	NA	26	1	41
1	0	13	14	NA	NA	0	43
1	0	13	15	45	37	1	25
0	0	9	10	42	39	1	23
0	0	14	14	38	38	0	46
1	0	14	11	NA	NA	1	22
0	0	7	7	33	24	1	29
1	0	17	15	33	31	1	43
0	0	14	14	NA	NA	1	42
1	0	9	14	NA	48	1	41
0	1	7	7	36	36	0	54
0	0	14	14	25	25	0	63
1	1	15	15	45	NA	1	30
1	0	16	10	30	41	1	49
0	1	15	14	45	36	1	46
1	1	17	17	37	35	0	52
1	1	7	7	47	48	1	35
0	0	14	14	35	32	1	34
0	1	14	14	29	23	0	36
1	1	14	14	45	47	0	28
0	0	12	11	NA	12	0	25
0	0	7	7	36	36	1	57
0	0	12	11	35	NA	1	32
1	1	14	14	41	37	1	24
1	0	NA	NA	NA	NA	1	54
0	0	26	7	41	28	1	40
0	1	18	25	46	42	1	47
NA	NA	16	NA	NA	NA	1	42
1	1	20	19	NA	46	0	42
1	1	14	14	NA	NA	1	54
1	0	14	14	36	36	0	53
0	0	12	11	36	36	1	26
0	1	18	15	29	33	1	52
0	0	NA	14	31	28	0	54
NA	1	14	20	NA	NA	0	65
1	1	14	13	32	34	1	28
1	0	15	14	30	28	0	37
1	0	16	NA	NA	NA	1	27
0	0	19	20	43	48	1	22
0	1	15	14	35	30	0	52
0	0	8	8	35	35	0	67
1	0	14	NA	36	33	1	34
0	0	14	14	NA	NA	1	60
1	1	14	14	NA	36	1	51
0	1	14	14	NA	NA	0	33
0	0	22	22	48	48	0	40
1	1	28	26	47	NA	1	26
0	1	11	13	NA	33	1	44
0	1	15	14	40	34	1	34
1	NA	23	NA	NA	34	1	60
1	0	NA	13	NA	NA	1	51
1	1	28	28	44	48	1	56
1	0	11	7	NA	NA	1	51
1	1	14	24	34	44	1	52
0	1	10	9	NA	NA	1	36
1	1	NA	14	NA	NA	1	51
0	NA	16	12	NA	NA	0	34
1	1	26	27	38	41	1	56
0	0	14	14	30	32	0	38
0	1	8	9	NA	NA	1	38
0	0	14	14	40	38	1	34
0	0	7	17	37	NA	0	54
1	1	26	27	37	42	1	38
0	0	26	7	48	46	0	64
1	0	14	18	16	35	1	40
1	1	24	28	45	42	1	28
0	0	17	NA	33	34	1	69
0	1	15	13	NA	NA	0	59
0	0	14	14	36	36	0	50
1	1	15	12	40	44	1	25
1	0	13	NA	22	30	1	36
1	0	NA	NA	NA	NA	1	62
1	0	15	8	NA	NA	0	53
1	0	12	12	NA	NA	0	44
1	1	14	12	37	27	1	26
1	0	16	17	31	26	0	32
0	1	NA	17	31	29	1	26
1	0	20	19	42	38	1	35
1	1	8	7	36	36	1	49
1	0	7	7	NA	NA	0	51
1	1	14	14	37	37	1	60
0	1	16	17	33	38	0	29
0	NA	12	11	37	41	1	24
0	0	10	27	37	26	0	57
0	0	14	14	NA	NA	1	24
1	0	10	7	41	NA	1	30
1	1	18	19	NA	NA	1	42
0	0	11	14	27	29	1	52
0	0	NA	11	NA	NA	1	23
0	0	15	17	33	36	1	23
0	0	NA	NA	NA	NA	1	29
1	0	NA	25	27	29	1	25
0	1	14	14	42	45	1	38
1	1	7	7	46	47	0	54
1	0	11	9	38	30	1	39
0	0	NA	19	NA	NA	1	45
0	0	7	7	40	33	0	48
0	0	10	7	37	29	1	33
0	0	9	10	31	23	1	38
1	1	18	16	35	36	0	32
0	1	17	28	35	34	0	51
1	0	14	14	34	31	1	58
NA	0	8	23	NA	NA	1	54
1	1	NA	NA	NA	NA	0	32
1	NA	7	7	NA	NA	1	51
0	NA	NA	12	NA	NA	1	24
1	0	NA	NA	27	29	1	26
1	0	13	13	36	40	0	39
1	0	16	22	38	32	1	52
1	0	16	16	35	32	1	21
0	0	14	16	NA	NA	1	36
1	1	15	15	34	35	0	33
0	0	20	13	NA	NA	1	30
1	1	11	15	42	39	1	25
NA	0	14	NA	NA	33	0	55
1	1	NA	9	NA	NA	0	54
NA	0	NA	NA	NA	NA	1	56
1	0	11	13	41	39	1	24
1	1	28	28	46	47	1	40
1	1	8	7	44	48	1	27
0	1	14	27	NA	NA	0	53
0	0	21	15	38	35	0	31
0	0	7	7	NA	NA	1	57
1	0	22	8	34	29	1	33
0	0	14	14	26	26	0	64
0	0	17	NA	41	41	1	32
1	0	19	17	30	35	0	29
1	0	7	7	38	39	1	40
0	0	13	13	34	36	0	32
1	1	13	12	42	44	0	27
1	1	24	25	42	44	0	30
1	0	14	14	42	36	0	50
1	1	10	12	43	43	0	27
1	1	11	10	43	42	0	27
NA	NA	16	NA	NA	NA	1	23
1	0	10	10	45	43	0	27
1	1	12	12	NA	NA	1	39
0	1	NA	19	33	NA	0	31
1	0	14	16	NA	NA	1	29
1	0	12	7	38	NA	1	30
0	0	15	14	24	25	1	37
1	1	11	14	42	42	0	28
1	0	15	15	39	38	0	45
0	0	9	23	40	40	1	50
1	1	28	28	42	46	0	37
1	0	17	17	46	47	1	23
1	1	16	17	45	NA	0	58
0	0	10	11	43	43	0	40
1	1	12	13	41	40	0	28
0	NA	11	19	NA	NA	1	21
1	1	11	12	41	41	1	28
1	0	14	26	NA	NA	1	24
1	0	8	15	31	34	1	22
1	0	17	18	44	40	0	28
0	0	11	10	31	36	1	31
1	1	13	12	38	40	0	27
0	0	18	19	29	27	0	28
1	0	10	9	42	40	0	28
1	0	14	14	45	48	1	38
1	1	10	10	42	38	0	26
0	1	15	18	33	27	1	30
0	0	NA	28	12	12	0	35
NA	NA	14	11	NA	NA	1	57
NA	0	18	19	29	26	0	23
0	0	11	10	41	42	1	24
0	0	11	11	38	41	0	27
0	1	17	21	NA	28	0	30
1	0	18	17	29	25	0	30
1	0	10	14	31	28	1	36
0	1	14	14	29	27	1	22
1	1	11	13	42	38	0	27
1	1	20	19	30	26	1	25
0	0	10	10	44	42	0	27
0	0	17	NA	24	12	1	37
1	1	11	13	41	38	0	27
1	1	20	22	40	35	1	35
1	1	23	28	29	30	1	35
0	NA	13	14	NA	NA	1	31
0	0	14	11	36	NA	1	25
1	1	7	12	36	36	1	31
0	0	8	7	37	34	0	55
0	1	20	13	30	19	1	40
0	0	20	14	NA	24	1	37
0	0	7	7	38	37	0	52
1	0	7	7	NA	NA	1	35
0	0	12	13	NA	NA	0	65
NA	NA	NA	8	NA	NA	1	31
0	0	14	14	NA	NA	1	37
1	1	7	7	34	34	0	41
1	0	14	14	NA	26	1	31
0	1	18	15	34	31	0	25
0	0	NA	17	28	NA	1	22
0	0	14	18	35	35	1	26
1	0	10	8	41	34	1	24
0	0	8	9	42	NA	1	45
1	1	14	15	NA	30	1	66
1	0	16	26	33	26	1	26
1	1	13	11	35	35	0	43
1	0	21	20	NA	NA	1	27
0	NA	14	14	37	36	1	27
0	0	12	23	NA	NA	1	30
0	0	16	7	36	31	1	27
0	0	14	8	30	NA	1	32
0	0	13	14	30	27	0	50
1	1	NA	14	37	38	0	49
1	0	12	18	37	25	1	25
0	0	7	NA	NA	NA	1	55
0	0	19	18	42	37	1	46
0	0	NA	14	NA	NA	1	30
0	1	13	14	NA	NA	1	66
1	1	14	14	12	18	1	49
0	NA	14	28	NA	NA	1	56
1	0	22	19	39	30	1	28
0	1	14	14	39	47	1	53
1	1	17	14	40	37	0	28
0	0	7	7	30	25	1	43
0	0	14	14	NA	NA	1	25
0	0	14	14	32	23	1	30
NA	NA	7	14	NA	NA	0	64
1	1	25	14	47	46	1	28
0	0	7	7	25	23	0	55
0	0	13	14	25	24	1	24
0	0	20	17	30	30	1	35
1	1	14	9	44	48	1	25
0	0	15	14	36	37	1	27
1	0	7	7	35	27	1	23
0	0	19	NA	NA	NA	1	42
0	1	16	17	30	NA	0	26
0	0	14	14	37	39	0	55
1	0	18	18	NA	28	0	54
1	0	16	13	48	NA	0	52
0	0	13	11	34	36	0	43
0	0	15	14	36	36	1	31
1	0	25	8	40	31	1	27
0	0	NA	NA	NA	NA	0	38
0	0	28	28	12	12	1	29
0	0	13	10	36	25	1	29
1	1	17	15	40	38	1	61
1	1	28	28	46	48	0	51
1	1	14	21	34	26	1	23
0	0	14	14	NA	NA	0	27
0	0	NA	16	31	NA	0	31
1	1	27	28	40	25	1	34
NA	0	13	7	NA	NA	1	46
1	0	7	7	28	NA	1	55
0	0	7	17	NA	21	1	62
1	1	NA	NA	NA	NA	1	28
1	0	23	21	34	31	0	50
0	0	7	7	33	27	1	76
1	0	15	7	48	NA	1	32
1	1	17	21	NA	47	1	26
0	0	22	27	NA	48	1	23
0	0	8	14	37	35	1	23
1	1	8	7	NA	38	1	47
1	1	7	13	NA	NA	1	45
0	0	7	7	NA	NA	0	50
0	NA	10	11	NA	NA	1	50
0	1	14	14	26	28	1	33
1	NA	26	20	43	40	1	48
1	1	26	23	NA	NA	1	55
1	1	7	7	44	41	0	23
0	NA	NA	12	NA	NA	1	34
0	0	23	23	20	26	0	22
0	0	7	21	NA	NA	1	36
0	0	7	7	NA	NA	0	57
1	1	NA	18	43	41	1	40
1	1	9	7	NA	NA	0	54
0	0	7	7	32	25	1	33
0	0	NA	15	NA	NA	0	66
1	1	14	14	36	36	1	52
0	0	13	14	32	28	1	56
1	1	17	10	29	25	1	39
0	0	7	7	14	25	1	58
0	0	NA	8	NA	NA	1	57
0	0	14	14	NA	NA	1	37
1	1	8	7	37	41	1	20
1	1	7	7	NA	NA	1	53
1	1	24	27	31	31	0	60
1	0	17	22	NA	NA	0	59
1	0	21	18	25	25	1	21
1	1	14	14	35	30	1	56
1	0	11	7	40	36	1	38
0	0	NA	NA	NA	NA	1	68
1	0	16	NA	27	34	1	35
0	1	23	27	46	48	1	34
1	1	21	NA	48	48	1	37
0	0	15	13	NA	NA	1	60
0	1	14	7	30	36	1	27
0	0	19	26	34	34	1	46
0	0	15	10	36	31	1	24
1	0	17	17	43	34	1	27
0	0	14	14	NA	33	0	50
0	0	23	24	39	41	1	48
1	0	14	14	NA	NA	1	31
0	NA	24	NA	NA	NA	1	45
0	0	19	19	NA	31	1	33
0	0	8	7	25	26	0	66
1	0	14	13	NA	NA	1	35
0	0	14	14	NA	NA	1	37
0	0	14	16	36	35	1	48
1	1	12	19	36	36	1	33
1	0	15	15	NA	41	1	33
1	1	15	14	38	35	1	35
1	1	8	7	NA	NA	1	28
1	1	13	11	40	42	0	27
1	1	7	7	NA	48	0	36
0	0	15	14	NA	NA	1	57
0	0	14	14	NA	24	0	39
0	0	13	14	34	26	1	38
1	1	7	7	48	40	1	40
1	1	13	16	41	42	0	29
0	0	14	14	30	32	1	55
0	0	14	17	NA	NA	1	48
1	1	28	27	25	28	1	47
0	0	18	18	28	20	1	22
0	0	15	14	38	39	0	52
1	0	NA	NA	NA	NA	1	53
1	1	14	14	36	29	1	37
0	0	8	11	16	20	1	27
0	1	21	21	36	36	1	50
0	0	13	9	38	NA	1	36
1	0	10	13	NA	NA	1	32
1	1	11	11	41	44	0	27
1	1	15	14	29	29	1	25
0	0	19	19	44	38	1	35
1	0	14	14	33	34	1	28
1	1	19	19	36	36	0	47
0	0	8	8	NA	NA	1	52
NA	NA	NA	NA	NA	NA	0	25
0	0	14	14	36	34	1	60
0	0	NA	NA	NA	27	1	24
0	0	16	15	NA	35	1	33
0	0	14	14	NA	NA	1	49
0	1	14	14	47	42	1	58
1	0	19	NA	NA	NA	0	32
0	0	14	25	42	38	1	34
0	0	NA	21	31	38	0	27
0	0	14	14	NA	NA	0	55
NA	0	14	19	NA	NA	1	52
NA	NA	27	NA	43	42	1	32
0	0	14	11	NA	NA	0	42
1	0	26	26	35	29	1	22
0	0	7	7	32	39	1	36
1	0	14	14	NA	NA	1	41
0	0	15	13	38	34	1	29
0	0	NA	NA	NA	NA	1	31
1	0	10	14	27	NA	1	26
1	1	12	13	36	40	0	49
1	1	15	18	33	31	1	25
1	1	12	7	41	NA	1	32
0	0	7	7	NA	24	0	56
0	0	10	11	24	24	0	35
0	0	14	14	36	NA	1	52
0	0	14	14	30	33	1	23
1	1	14	14	36	36	0	44
1	1	NA	NA	46	39	1	30
1	0	NA	23	38	36	1	23
0	0	17	17	31	33	1	28
0	0	7	16	NA	38	1	27
0	0	14	12	NA	NA	0	54
0	1	NA	7	NA	20	1	57
1	0	10	14	48	40	1	27
0	0	14	14	45	36	0	34
0	0	14	14	39	NA	1	36
1	1	11	15	41	39	1	50
0	NA	11	NA	NA	27	1	35
1	NA	13	18	NA	43	1	52
1	1	13	15	33	48	1	27
1	1	13	13	35	39	1	59
1	1	26	26	41	39	1	41
0	0	NA	7	NA	NA	0	22
1	1	27	27	48	48	1	32
1	0	14	14	NA	NA	1	26
0	0	13	13	37	NA	1	24
0	0	7	7	36	34	1	35
NA	1	25	28	38	32	0	44
1	1	15	16	37	33	1	35
1	1	15	NA	NA	NA	1	53
1	0	14	15	NA	32	1	56
1	1	11	13	NA	NA	0	48
1	0	7	7	40	41	1	35
0	0	21	20	NA	NA	1	44
NA	1	14	13	NA	NA	1	67
0	1	14	16	43	35	0	52
1	1	14	14	38	39	1	39
1	1	24	NA	NA	16	1	30
0	1	19	14	37	23	1	53
1	1	26	21	NA	23	1	22
0	0	14	14	30	27	1	54
1	1	7	7	41	42	1	25
0	0	21	15	33	31	1	30
1	1	14	14	36	36	1	27
0	1	16	15	28	29	1	41
0	0	14	14	37	29	1	47
0	0	7	16	33	31	1	23
1	1	21	21	36	NA	1	22
NA	NA	9	12	NA	48	0	41
1	0	14	14	43	39	0	52
0	1	16	16	25	28	1	25
1	0	NA	NA	NA	NA	0	55
1	1	21	21	32	24	1	33
0	1	15	17	NA	NA	0	29
1	0	14	18	35	43	0	25
0	0	14	14	12	24	1	30
1	0	14	19	NA	NA	0	45
1	1	14	14	32	30	1	49
1	1	19	NA	35	31	0	32
0	0	26	15	46	45	1	26
1	1	15	15	NA	NA	1	23
NA	0	15	14	33	NA	1	33
0	1	12	11	35	35	0	71
1	1	14	14	35	36	1	42
1	1	21	26	44	42	1	30
0	0	12	9	33	37	0	60
0	0	8	9	NA	NA	1	42
1	1	24	26	NA	43	1	40
0	0	16	14	31	33	0	56
1	1	16	15	NA	48	0	40
0	0	NA	NA	NA	NA	1	52
0	0	NA	7	36	42	0	37
1	0	28	20	47	31	1	35
0	0	NA	7	24	18	1	47
0	1	22	21	NA	45	0	63
1	0	14	14	36	36	1	34
0	1	7	7	NA	NA	0	46
NA	NA	NA	13	NA	19	1	32
0	1	7	7	22	26	1	52
NA	0	7	8	NA	38	1	66
NA	0	NA	16	NA	NA	0	49
0	0	9	10	35	33	1	51
1	1	14	14	NA	NA	1	35
1	1	11	11	40	31	0	39
0	0	22	16	34	40	1	27
1	0	16	15	33	36	0	43
0	0	7	11	30	28	1	56
0	0	15	15	34	31	1	54
0	0	14	14	NA	34	1	23
1	1	16	7	48	48	1	33
1	1	18	20	42	45	1	65
0	0	7	9	25	24	0	41
1	1	16	16	36	37	0	33
1	0	NA	11	NA	NA	1	27
0	1	8	7	36	34	0	50
1	0	7	7	39	40	1	45
1	0	17	23	35	NA	1	31
1	1	NA	NA	NA	44	1	52
0	0	14	14	27	33	0	34
1	0	17	10	38	NA	0	57
1	1	12	14	NA	34	1	32
1	1	10	8	40	45	0	28
1	1	21	21	48	48	1	49
1	1	NA	7	NA	NA	0	44
1	1	9	21	37	24	1	30
NA	0	11	9	41	42	1	44
NA	NA	14	14	NA	NA	1	25
0	0	16	25	NA	NA	1	23
0	1	16	19	36	33	0	30
0	0	10	7	37	36	0	26
1	1	7	7	32	26	1	23
0	0	13	21	27	21	1	24
0	0	7	7	32	32	1	61
NA	1	12	14	NA	NA	0	62
1	0	7	7	45	39	1	47
0	0	9	18	37	36	1	62
0	0	14	14	NA	NA	0	51
0	1	15	18	36	48	1	26
1	1	15	15	NA	39	0	43
1	0	10	10	39	30	0	28
0	0	NA	15	38	38	0	49
0	0	14	14	NA	24	1	43
0	0	12	11	37	33	1	25
0	1	14	14	NA	36	1	64
1	1	14	14	NA	37	1	29
0	0	15	14	36	36	0	46
0	0	9	8	25	25	1	26
0	0	7	7	16	24	0	51
0	0	17	14	39	36	1	25
1	0	13	10	30	NA	0	43
1	0	19	14	34	33	0	37
0	0	7	7	42	30	0	31
1	1	14	14	24	24	1	23
0	0	14	14	48	48	1	23
1	0	NA	25	NA	NA	1	69
1	1	20	18	NA	NA	1	47
1	1	7	7	48	48	1	21
1	0	14	14	NA	NA	1	36
0	0	16	17	25	20	0	48
1	0	9	7	38	33	1	23
1	0	14	8	29	26	1	26
1	1	12	12	39	33	1	25
0	0	26	21	20	22	1	24
0	0	7	7	38	32	1	50
0	1	7	9	22	32	0	28
0	0	12	12	40	38	1	28
0	0	14	14	NA	NA	1	24
1	0	7	7	36	32	0	53
0	1	12	15	37	42	0	29
1	1	7	7	48	48	0	29
NA	NA	14	14	NA	NA	0	52
1	0	14	18	33	33	1	48
0	NA	20	NA	34	40	0	35
0	1	13	16	36	35	0	29
1	0	23	22	39	NA	0	53
1	0	15	13	38	36	0	31
1	1	14	20	36	NA	1	65
1	0	NA	20	NA	NA	0	22
0	1	7	7	41	NA	0	36
0	0	13	14	NA	29	1	22
0	0	7	7	NA	NA	0	25
0	0	7	25	33	36	0	56
1	1	7	7	48	48	1	22
1	1	16	17	43	45	1	26
1	0	11	10	35	35	1	30
0	0	14	14	37	NA	1	38
1	1	NA	NA	36	39	1	57
0	1	15	10	39	42	1	29
1	1	7	7	NA	NA	0	36
1	0	14	16	39	36	0	59
0	1	7	17	36	37	1	23
1	1	17	7	NA	NA	1	48
0	0	13	14	NA	NA	1	23
1	1	28	18	47	44	1	56
0	0	14	15	NA	NA	0	29
0	0	NA	NA	24	NA	0	26
0	1	13	16	24	24	1	49
1	1	13	14	39	43	0	28
1	0	14	14	33	28	0	24
0	1	17	24	19	29	0	40
0	0	14	14	NA	NA	1	45
1	0	NA	24	NA	28	1	26
0	1	14	12	35	NA	1	38
1	1	11	NA	37	34	1	58
0	0	17	14	NA	32	1	50
0	0	27	26	48	46	1	42
0	0	9	8	NA	27	0	35
0	0	7	7	35	37	1	35
0	0	13	16	37	NA	0	42
0	0	18	20	NA	NA	1	65
0	0	14	14	NA	NA	1	51
0	1	NA	NA	NA	NA	0	57
0	0	12	14	39	37	0	29
NA	0	12	12	NA	NA	0	59
1	1	24	25	NA	42	0	67
1	0	16	9	NA	39	0	44
0	0	NA	10	NA	NA	1	46
0	1	NA	18	43	36	1	43
0	0	14	14	31	36	0	54
0	0	17	14	42	28	1	57
1	1	7	7	34	28	0	57
1	1	14	14	30	31	1	46
0	1	8	12	NA	36	1	55
0	0	20	20	NA	NA	0	26
1	1	13	12	38	35	0	29
0	0	22	24	19	12	0	41
0	1	20	20	NA	NA	0	49
0	0	18	NA	NA	NA	0	26
1	1	12	13	32	37	0	29
1	1	15	NA	37	41	0	40
1	0	20	21	NA	31	1	38
0	0	13	13	47	46	0	56
0	1	12	10	NA	NA	1	68
1	1	7	7	NA	NA	1	53
1	0	15	14	32	NA	0	21
0	0	14	14	NA	NA	1	54
1	1	14	24	44	48	1	55
1	1	7	7	NA	NA	1	47
0	0	7	7	31	32	0	53
1	0	7	7	45	36	1	43
0	0	16	14	28	NA	1	50
0	1	14	15	NA	NA	0	44
0	0	11	14	NA	27	0	46
0	1	20	11	33	29	1	59
1	1	16	16	41	36	0	60
0	0	NA	24	34	30	0	36
1	1	NA	NA	NA	28	1	58
0	0	7	7	NA	NA	1	54
NA	NA	7	9	NA	36	1	38
1	1	7	7	48	48	1	31
1	1	14	20	45	39	0	37
0	0	9	8	NA	NA	0	50
1	0	19	16	41	42	1	40
1	1	NA	28	46	48	1	40
0	0	7	7	NA	NA	1	41
1	1	16	14	48	37	1	42
1	0	7	7	NA	NA	0	53
NA	1	14	14	48	48	0	56
0	1	15	13	NA	NA	0	63
1	0	25	18	NA	NA	0	35
0	0	14	23	33	NA	1	29
1	0	15	16	36	37	0	49
0	0	7	7	NA	NA	1	64
0	0	7	7	NA	NA	1	66
1	1	13	15	NA	31	0	60
1	1	16	15	NA	NA	0	60
1	0	28	28	36	35	0	52
0	1	20	24	NA	NA	0	24
1	0	11	8	NA	26	0	31
0	1	12	13	40	36	0	28
1	0	12	18	38	30	0	26
0	0	18	24	NA	NA	1	37
0	0	9	7	NA	NA	0	32
NA	0	NA	14	35	36	0	43
1	1	10	12	40	38	0	41
0	1	14	14	NA	NA	0	36
0	0	7	7	NA	24	1	52
1	0	27	26	33	32	0	35
0	0	13	14	NA	NA	0	26
1	0	11	14	32	36	1	49
0	1	13	13	NA	NA	1	54
0	0	14	14	27	NA	1	50
1	1	NA	NA	NA	NA	1	39
1	1	16	16	37	37	0	53
1	0	7	7	NA	NA	1	43
1	1	NA	NA	48	48	0	39
0	0	14	14	25	23	0	29
1	0	18	18	32	33	1	31
0	0	14	14	26	25	1	31
1	1	13	15	48	48	0	32
0	0	17	NA	31	31	0	70
1	1	18	19	35	31	0	59
0	0	9	10	NA	NA	0	30
1	NA	NA	NA	NA	33	1	25
1	1	NA	7	NA	NA	0	45
0	0	17	15	29	23	0	29
0	0	9	7	24	24	1	32
0	0	NA	20	36	37	1	71
0	0	14	18	27	32	1	42
0	0	14	14	34	36	0	72
1	0	7	7	48	48	0	36
NA	NA	NA	NA	43	44	0	41
0	0	18	19	47	48	1	70
1	1	14	14	33	36	0	31
0	0	9	7	45	48	1	59
NA	0	NA	NA	NA	NA	1	39
NA	0	16	16	NA	33	1	48
1	0	26	23	41	32	0	50
0	1	NA	21	NA	NA	1	63
1	1	17	14	46	46	1	53
1	1	7	7	48	48	0	42
1	1	14	19	NA	NA	1	66
1	1	15	14	37	36	1	70
0	0	7	7	34	22	1	29
1	1	12	12	42	42	1	31
0	0	15	14	26	30	0	29
1	0	14	14	12	13	1	75
NA	0	7	7	NA	NA	1	56
1	1	7	10	36	NA	0	62
0	0	13	7	33	20	1	66
1	0	15	13	36	39	1	27
1	1	19	20	20	NA	1	34
0	0	17	24	41	NA	1	32
1	1	12	12	35	36	1	28
0	0	NA	10	NA	NA	1	66
0	1	7	17	NA	24	0	68
0	0	7	24	48	48	1	36
0	0	16	15	28	29	0	29
0	0	15	14	30	26	0	29
1	1	7	7	48	48	0	34
1	0	13	19	NA	27	1	32
NA	0	7	7	NA	NA	0	57
1	1	9	12	NA	NA	1	42
1	NA	NA	22	36	NA	1	30
0	0	13	13	NA	28	1	60
0	1	11	10	NA	NA	1	48
1	1	14	15	45	46	1	65
0	0	7	7	NA	34	1	39
1	1	7	7	48	48	0	34
0	1	8	7	24	22	1	37
1	1	12	17	32	36	0	33
1	1	22	14	45	43	1	25
1	1	12	13	41	41	0	26
0	0	NA	7	43	39	0	65
1	0	NA	NA	33	21	1	50
1	0	21	17	NA	27	1	61
0	0	15	15	37	NA	0	57
0	1	14	15	29	26	0	31
NA	NA	22	14	32	28	1	34
1	1	13	13	38	39	0	27
0	0	14	14	26	27	0	29
0	0	7	7	26	24	0	64
0	1	14	14	NA	NA	0	58
1	1	7	7	48	48	0	34
0	0	7	7	23	26	0	62
0	0	14	14	29	39	0	76
1	0	11	25	39	39	0	59
NA	0	14	15	NA	36	1	30
0	0	14	NA	NA	NA	0	67
0	0	14	14	44	37	1	38
0	0	16	13	38	38	0	64
0	1	26	9	39	40	1	31
1	1	12	12	42	41	0	28
0	0	22	21	NA	NA	1	34
1	1	7	7	48	48	0	32
1	1	21	14	NA	NA	0	74
NA	0	8	NA	NA	NA	0	37
1	1	14	11	39	40	0	27
1	1	17	25	42	45	1	41
0	0	14	14	NA	NA	0	77
1	1	17	21	36	38	1	28
0	0	8	10	32	26	1	36
0	0	19	20	36	33	1	39
1	1	NA	NA	NA	39	0	69
0	0	21	21	NA	NA	1	77
0	1	15	14	NA	NA	1	33
0	0	21	17	29	30	1	33
1	1	21	15	41	NA	1	51
NA	0	19	19	NA	NA	1	40
0	0	13	13	29	21	1	35
1	1	12	12	43	43	1	46
1	0	NA	17	NA	38	1	46
0	0	15	8	NA	NA	1	53
0	0	20	19	30	30	1	70
1	0	16	15	32	30	0	63
0	1	8	7	33	33	1	68
0	0	17	18	35	30	0	39
1	1	12	22	32	NA	1	63
0	0	11	8	NA	36	0	44
1	0	NA	NA	NA	39	1	63
0	0	8	18	32	29	1	73
1	NA	NA	16	NA	NA	1	42
0	0	7	7	NA	NA	1	51
0	0	NA	12	36	36	0	52
0	0	10	8	24	27	0	57
1	0	14	7	NA	NA	1	35
0	0	7	7	35	35	0	31
0	0	16	18	36	37	1	50
0	0	NA	16	35	30	0	38
0	1	NA	NA	27	27	1	43
0	0	8	8	29	21	0	71
0	0	14	NA	40	36	1	39
0	0	14	15	32	27	1	32
0	NA	14	NA	NA	NA	1	45
1	1	14	12	43	42	0	58
0	1	13	14	36	36	0	76
0	0	12	12	NA	NA	1	59
1	1	NA	NA	32	35	0	64
0	0	NA	12	37	27	0	42
1	1	14	14	36	36	0	43
0	0	14	14	28	27	0	29
1	0	24	25	34	41	1	33
0	0	15	14	28	25	0	29
0	0	7	7	NA	NA	1	71
1	1	16	15	36	37	1	32
1	0	21	11	36	NA	1	30
0	0	16	14	23	25	0	29
1	1	7	7	33	37	1	43
0	0	14	17	30	22	0	28
NA	NA	NA	12	NA	NA	1	60
0	0	14	14	19	23	0	29
1	1	NA	20	43	37	1	37
0	0	14	14	20	21	0	29
1	0	14	11	36	39	0	28
NA	1	15	16	NA	NA	0	87
0	1	7	8	36	37	1	60
0	0	14	16	37	32	1	52
1	1	28	28	48	40	1	43
0	1	7	7	32	29	0	77
1	0	7	7	NA	23	1	47
1	1	22	25	48	48	0	42
0	0	15	16	NA	30	0	46
0	0	12	10	16	13	0	38
1	0	NA	NA	40	NA	1	28
0	0	14	9	30	28	1	66
1	1	13	13	39	40	1	36
0	1	16	19	38	39	1	35
0	0	14	14	28	27	1	45
0	0	7	7	44	37	0	43
1	1	15	NA	NA	39	0	53
0	0	14	14	32	34	1	66
0	1	13	12	37	40	1	28
0	0	7	7	NA	23	1	27
1	1	7	7	46	46	0	33
0	0	11	13	NA	NA	1	34
1	1	7	7	48	48	0	34
1	0	13	12	36	39	1	36
1	1	7	7	48	48	0	34
1	1	20	21	36	23	1	20
0	1	14	14	38	37	0	28
1	0	14	13	39	35	0	26
1	0	17	16	39	37	1	28
0	0	13	14	34	26	0	36
0	0	NA	7	34	34	1	33
NA	NA	NA	NA	NA	NA	1	50
0	0	NA	17	33	27	1	26
0	0	NA	NA	NA	39	0	39
1	1	14	13	36	37	0	29
0	0	7	7	NA	41	0	70
1	0	7	8	NA	23	1	52
0	0	14	14	36	36	0	42
0	0	7	7	31	30	1	65
0	0	14	14	36	36	0	47
0	0	15	15	38	37	0	35
0	0	14	14	36	36	0	42
1	1	14	NA	28	26	1	58
NA	NA	NA	NA	NA	NA	0	58
0	0	14	14	24	20	1	59
1	0	8	8	36	37	0	43
1	0	15	14	39	37	0	26
1	0	16	16	33	34	1	21
0	0	7	NA	NA	NA	0	75
NA	0	NA	26	NA	NA	1	49
0	0	16	14	NA	30	0	78
1	0	12	13	37	39	1	33
0	0	NA	14	NA	NA	1	65
0	0	9	13	38	40	1	71
0	0	14	14	29	23	0	29
1	0	15	15	39	40	1	31
0	0	14	14	24	26	0	29
0	0	13	15	29	29	1	32
0	0	7	7	NA	NA	1	63
1	1	10	13	NA	36	0	29
0	1	NA	7	43	38	1	58
0	0	14	14	NA	38	0	34
1	1	11	11	42	40	0	38
0	0	14	14	26	22	0	70
1	0	7	7	NA	33	1	27
0	0	NA	11	NA	28	1	36
0	0	7	7	31	23	0	67
1	0	15	14	38	36	1	65
0	0	18	24	19	NA	0	35
0	0	14	14	24	28	1	26
0	0	11	12	34	NA	0	71
0	1	7	7	NA	NA	0	64
1	1	11	10	40	43	1	30
1	0	7	12	23	25	1	32
NA	0	8	NA	NA	NA	1	51
NA	1	18	19	32	32	1	25
0	0	14	14	24	28	0	29
1	1	11	16	NA	NA	0	36
0	0	14	14	24	23	0	29
1	1	12	17	27	30	0	64
0	0	14	14	26	23	0	29
0	0	15	20	38	39	0	32
1	1	7	7	48	48	0	31
0	0	8	20	32	28	1	33
0	0	7	7	NA	NA	1	67
0	0	17	15	31	31	0	29
0	0	NA	NA	40	35	1	67
0	0	8	7	33	35	0	58
0	0	16	16	39	39	0	67
NA	0	NA	NA	44	45	1	35
1	1	10	10	40	36	1	36
0	0	14	14	35	29	1	32
1	0	23	26	41	42	0	42
0	0	14	14	27	25	0	29
1	1	13	14	36	35	0	56
0	0	14	14	26	22	0	29
0	0	19	18	37	35	0	64
0	0	14	10	32	NA	0	57
0	0	14	14	25	25	0	29
0	0	14	14	NA	NA	0	51
0	0	17	19	NA	NA	1	54
0	1	14	14	34	33	1	65
1	0	8	9	29	NA	1	76
1	0	16	14	36	36	1	65
1	0	15	NA	36	38	1	34
0	0	20	14	NA	28	0	55
0	0	15	14	24	21	0	29
1	1	19	21	48	46	0	43
1	0	14	21	43	36	0	59
0	1	22	7	NA	NA	1	68
0	0	14	14	25	25	0	29
0	0	14	14	27	25	0	29
1	0	17	NA	NA	NA	1	35
0	0	14	12	28	25	0	29
0	0	7	7	48	42	0	29
1	1	25	22	NA	NA	0	66
1	0	16	17	27	25	0	29
0	0	14	14	26	21	0	29
0	1	11	11	42	30	0	28
0	0	13	14	19	NA	0	29
1	1	7	7	46	46	0	58
0	0	14	15	NA	31	1	32
0	0	15	14	40	31	0	66
0	0	11	10	44	42	0	43
0	0	7	7	NA	NA	0	50
0	1	14	14	19	NA	0	29
0	0	20	10	38	44	1	32
0	0	24	14	NA	NA	1	47
1	1	14	20	NA	NA	1	35
0	0	13	13	23	19	0	28
1	1	7	7	NA	NA	0	45
0	0	14	15	17	18	0	29
0	0	14	14	21	17	0	29
1	0	20	14	36	36	1	31
NA	1	NA	NA	NA	NA	1	61
0	0	NA	10	NA	NA	1	53
1	1	19	19	45	48	0	23
0	1	NA	17	36	35	0	60
1	1	14	17	27	23	1	25
1	0	NA	12	NA	NA	0	45
0	0	NA	21	25	21	1	43
1	1	14	14	48	31	1	56
1	1	14	17	NA	NA	1	82
0	0	18	28	46	44	1	27
0	0	7	7	37	37	1	61
1	0	14	14	35	35	1	32
NA	0	7	11	36	36	1	69
1	1	9	11	44	42	0	29
0	0	17	14	36	27	1	33
1	1	11	11	42	43	0	33
NA	0	21	21	NA	NA	1	55
1	1	28	28	45	40	1	34
0	1	NA	13	NA	32	0	74
1	1	22	24	36	36	1	43
1	1	16	14	36	36	1	37
1	1	14	15	44	43	1	23
0	0	21	NA	33	33	1	49
0	0	14	14	37	22	1	29
0	0	7	8	40	33	1	41
0	0	9	8	NA	NA	1	34
0	0	7	7	34	26	1	32
1	1	15	18	44	39	1	57
0	0	7	7	16	14	0	74
0	0	7	7	33	36	0	65
1	1	24	23	36	36	1	43
0	0	14	14	NA	NA	0	62
0	0	11	12	NA	NA	1	59
1	0	12	15	22	30	1	25
1	1	7	15	NA	NA	0	69
1	NA	11	21	48	45	1	28
1	0	18	14	NA	NA	1	44
0	1	17	11	33	29	1	53
1	1	18	14	NA	34	1	36
NA	0	7	7	36	NA	0	61
1	0	19	20	36	36	1	25
0	1	7	7	46	43	1	53
0	0	14	14	22	22	1	42
1	1	14	14	38	36	0	76
1	1	25	27	41	34	1	32
0	0	7	7	NA	NA	0	29
0	0	14	14	NA	NA	1	69
0	0	14	16	31	29	1	28
1	0	23	21	34	34	1	73
0	0	14	14	29	27	1	43
1	0	8	12	34	25	1	51
0	1	14	NA	37	28	1	62
0	0	14	20	36	36	1	42
0	0	7	7	NA	NA	1	43
NA	0	7	7	NA	48	1	39
0	1	21	21	41	42	0	69
1	0	14	NA	NA	NA	1	43
1	1	8	7	NA	NA	0	39
1	0	19	15	33	NA	1	52
0	0	7	14	32	25	0	34
0	0	14	14	25	24	1	65
0	0	8	12	NA	NA	1	68
1	1	14	NA	NA	NA	1	27
1	NA	12	7	NA	NA	0	40
1	1	12	14	46	44	0	27
0	0	14	14	NA	31	1	64
1	0	10	7	48	48	1	26
1	0	14	21	34	25	1	40
1	1	20	19	36	45	1	44
0	0	NA	11	43	40	1	35
0	0	13	9	NA	28	1	35
0	0	12	12	35	32	0	56
0	1	15	14	39	29	1	40
0	1	8	28	36	22	1	45
1	0	21	21	NA	36	1	59
0	0	NA	NA	NA	NA	1	35
0	0	15	11	33	25	1	30
0	0	7	7	31	25	1	51
0	1	7	10	30	36	1	74
0	0	7	7	20	12	1	62
1	0	13	11	36	34	1	49
0	0	NA	NA	NA	36	1	73
0	0	22	21	NA	32	1	28
0	1	14	14	40	36	0	53
0	1	12	10	29	13	0	52
0	0	13	19	NA	NA	1	21
0	0	NA	15	NA	NA	1	69
NA	NA	11	7	31	34	0	61
1	1	20	19	36	36	1	45
1	1	14	27	37	35	0	34
0	0	17	17	NA	NA	1	48
1	0	7	11	33	41	1	54
0	0	21	15	33	39	1	36
0	0	13	14	23	31	0	67
1	1	20	19	41	27	1	28
0	1	14	14	36	36	1	41
1	0	7	7	33	35	0	31
0	0	8	7	34	27	1	53
0	0	NA	NA	NA	NA	1	72
0	0	8	7	NA	NA	1	68
1	1	8	11	46	48	0	52
0	0	7	7	NA	NA	1	66
0	1	14	14	NA	36	1	67
1	1	16	9	NA	25	1	34
0	0	15	19	29	28	0	79
0	0	13	9	28	24	1	59
NA	0	11	20	45	48	0	64
0	0	12	14	30	31	0	68
1	1	7	7	NA	NA	1	44
1	0	12	7	35	24	1	29
0	0	16	17	NA	29	1	38
1	1	14	13	43	45	1	59
1	1	NA	NA	NA	47	1	50
0	0	11	12	NA	NA	1	43
1	1	20	27	48	48	1	34
1	0	7	7	38	39	0	55
0	0	13	7	37	NA	0	72
0	0	15	15	NA	NA	1	64
0	0	9	18	28	33	0	42
0	0	16	14	28	28	0	77
1	1	19	17	30	29	0	68
1	1	28	28	31	26	1	43
1	0	14	14	36	36	1	41
1	0	11	NA	39	34	1	28
1	0	7	7	NA	36	1	20
1	0	13	15	35	35	0	76
0	0	16	NA	NA	NA	0	46
0	0	7	11	NA	NA	1	36
1	1	20	21	NA	36	1	63
0	0	14	7	NA	39	1	59
0	0	14	14	36	35	1	23
1	NA	NA	17	37	32	1	29
0	0	15	12	41	30	1	67
0	0	14	14	NA	NA	1	25
0	0	14	15	34	31	0	37
0	0	14	14	31	NA	1	30
1	1	25	25	NA	43	0	44
0	0	13	7	36	40	1	47
1	0	8	8	40	40	1	42
0	1	17	11	32	32	0	73
0	0	14	14	42	46	0	68
NA	NA	NA	NA	NA	NA	1	25
1	0	13	14	NA	NA	1	36
1	1	11	11	40	42	0	23
1	1	8	7	41	37	1	54
0	0	7	9	34	NA	1	60
0	NA	23	NA	NA	32	0	53
1	1	21	21	NA	36	0	60
0	0	8	NA	34	32	1	72
1	0	20	16	38	33	0	35
0	0	14	14	36	21	0	59
0	0	14	14	36	36	0	56
1	0	16	15	34	35	0	25
0	0	NA	15	NA	28	0	51
0	0	7	7	44	48	1	58
0	1	8	14	23	31	1	68
1	1	27	28	42	48	1	26
0	0	7	8	NA	29	1	24
0	1	15	18	34	34	0	43
1	1	20	20	NA	NA	1	78
0	0	7	NA	NA	NA	1	65
0	0	17	18	NA	NA	1	64
0	0	14	8	NA	NA	0	67
0	1	14	15	34	NA	0	69
0	1	14	14	34	34	1	62
0	0	24	NA	32	42	1	83
1	1	13	17	37	30	0	56
0	0	7	7	NA	NA	1	57
0	0	9	7	25	24	0	44
NA	NA	10	7	NA	NA	1	57
0	0	8	8	30	27	1	59
1	1	15	15	44	41	1	58
1	1	7	26	46	43	0	47
1	0	20	14	41	41	0	44
1	0	15	19	NA	27	0	43
0	0	14	14	28	24	0	38
1	1	25	26	NA	46	0	41
0	0	7	7	NA	NA	0	55
1	NA	14	11	NA	36	0	38
0	0	12	7	NA	46	0	21
0	1	NA	NA	NA	NA	1	76
0	0	7	7	NA	NA	1	58
1	0	11	12	44	46	0	51
0	1	10	9	NA	37	0	38
1	1	7	7	NA	NA	0	52
0	0	NA	12	NA	NA	0	43
1	1	11	8	NA	NA	1	64
1	NA	23	13	NA	48	0	51
0	0	13	14	28	28	0	73
0	0	12	13	33	33	0	53
0	0	20	20	NA	NA	0	23
1	1	7	7	38	44	0	54
1	1	7	13	30	33	1	81
1	1	16	16	NA	NA	0	74
1	1	14	12	39	47	0	58
NA	NA	14	14	NA	NA	0	23
0	1	26	27	NA	37	0	63
1	1	19	14	31	29	1	68
1	1	8	9	28	25	1	60
0	0	21	15	29	28	0	61
NA	0	21	19	NA	27	1	67
0	1	7	13	36	33	1	72
1	1	7	7	30	31	0	51
0	0	14	7	41	30	1	58
0	0	18	12	NA	NA	1	77
0	0	7	7	NA	NA	1	57
0	1	14	12	NA	NA	0	55
1	1	9	NA	NA	NA	1	72
NA	0	12	14	NA	NA	0	43
0	0	NA	9	NA	NA	1	59
0	1	20	17	NA	NA	0	27
1	1	21	25	NA	42	0	61
1	1	14	7	37	41	0	35
1	1	14	14	36	36	0	28
1	1	11	7	37	36	0	43
0	0	14	11	26	25	1	20
1	0	7	NA	NA	NA	0	56
1	1	14	14	36	36	0	32
1	NA	15	21	28	23	1	26
0	0	13	12	37	25	0	29
0	0	14	14	36	36	0	43
0	0	14	14	21	19	1	54
0	0	NA	16	36	34	1	31
0	0	14	14	38	36	1	29
0	0	NA	15	36	33	0	36
1	1	14	14	36	36	1	63
1	1	14	13	36	36	0	36
1	0	7	7	36	38	0	51
0	1	7	7	NA	NA	1	57
0	0	19	19	NA	48	1	31
1	1	7	7	41	40	1	51
0	1	14	14	16	20	1	63
1	1	14	22	36	31	1	51
1	0	13	21	NA	NA	1	73
1	1	14	21	25	25	0	27
1	NA	15	NA	46	48	1	48
0	0	14	14	27	25	0	30
1	1	14	14	36	36	0	28
1	1	13	10	43	40	1	39
1	1	NA	21	NA	NA	1	26
0	0	12	14	34	29	1	37
1	1	14	14	36	36	0	37
0	0	13	13	28	29	0	30
1	0	18	14	31	32	1	53
0	0	13	14	NA	30	1	69
1	1	14	14	36	36	0	38
0	0	NA	19	NA	NA	0	27
0	0	18	11	33	26	1	33
0	0	14	14	28	19	0	31
0	0	15	14	21	20	0	29
0	1	16	15	41	33	1	31
0	0	NA	20	NA	NA	0	27
1	1	7	7	NA	26	1	42
0	0	8	8	NA	NA	1	57
0	0	12	14	NA	NA	1	37
1	1	18	17	36	35	1	33
0	0	7	7	35	27	1	48
0	1	21	23	32	26	1	30
0	0	7	7	41	NA	1	37
1	1	8	7	42	41	1	20
0	0	14	14	42	40	0	44
1	0	NA	NA	30	27	0	36
1	1	15	15	NA	NA	1	25
0	0	18	17	NA	NA	0	51
0	1	14	7	31	27	1	34
1	1	14	14	NA	NA	1	36
0	0	14	14	25	16	1	25
1	1	25	18	33	36	1	27
1	0	11	14	33	28	1	44
0	0	9	9	NA	NA	1	35
NA	NA	8	7	37	36	1	33
1	1	21	25	33	33	1	46
